# Supplementary material for: Associations among the plasma amino acid profile, obesity, and glucose metabolism in Japanese adults with normal glucose tolerance
Source: Nutr Metab (Lond). 2016 Jan 19;13:5. doi: 10.1186/s12986-015-0059-5 (PMC4717594; doi:10.1186/s12986-015-0059-5)
Supplement: Additional file 5: Table S5. — Correlations between plasma amino acid concentration and indices of obesity and glucose metabolism. (XLS 19 kb) [file 12986_2015_59_MOESM5_ESM.xls]

## Sheet: Supplemental table 5
Additional file 5: TableS5: Correlations between plasma amino acid concentration and indices of obesity and glucose metabolism
		Body Weight		BMI		WC		VFA		SFA		FPG		OGTT 2h-PG		HOMA-IR		OGIS		HOMA-β		II
	P value	Correlation coefficient	P value	Correlation coefficient	ｐ value	Correlation coefficient	P value	Correlation coefficient	P value	Correlation coefficient	P value	Correlation coefficient	P value	Correlation coefficient	P value	Correlation coefficient	P value	Correlation coefficient	P value	Correlation coefficient	P value	Correlation coefficient
Essential AAs
Histidine	0.1933	0.144226	0.555	0.06572	0.5902	0.059968	0.3699	0.099688	0.6226	-0.05482	0.4326	0.087291	0.5116	-0.07305	0.7386	-0.03718	0.8396	-0.02256	0.4423	-0.08547	0.437	-0.08756
Isoleucine	<0.001	0.412626	0.0051	0.304746	0.0014	0.34548	0.0022	0.332031	0.7389	0.037134	0.5573	0.065339	0.5935	0.059433	0.626	0.054279	0.2022	-0.14142	0.8847	-0.01616	0.2289	-0.13516
Leucine	<0.001	0.487627	0.0058	0.300335	0.0008	0.361318	<0.001	0.4132	0.8451	-0.02178	0.7334	0.037943	0.4796	0.078663	0.6296	0.053714	0.1874	-0.14613	0.9182	-0.01144	0.0765	-0.19793
Lysine	0.0048	0.307015	0.0544	0.211944	0.0079	0.289592	0.1594	0.155856	0.6261	0.054261	0.0314	0.236396	0.0618	0.205911	0.3892	0.095756	0.0192	-0.25663	0.4918	-0.07652	0.3913	-0.09653
Methionine	0.2027	0.141253	0.8478	0.021382	0.273	0.121711	0.5892	0.060126	0.6655	0.048156	0.2729	0.121737	0.5597	0.064947	0.8871	0.015817	0.303	-0.11443	0.4756	-0.07939	0.2196	-0.13789
Phenylalanine	0.0116	0.275754	0.3272	0.108884	0.1708	0.151768	0.051	0.214968	0.8956	0.014624	0.9599	0.005598	0.9194	0.011274	0.3471	0.104512	0.4528	-0.08354	0.3293	0.108414	0.6516	-0.05093
Threonine	0.0937	-0.18518	0.1223	-0.17097	0.6234	-0.05469	0.3235	-0.10972	0.5506	0.066445	0.2577	0.12565	0.4099	0.091662	0.9174	-0.01155	0.6968	0.043404	0.4338	-0.08707	0.865	-0.01918
Tryptophan	0.1183	0.172772	0.3395	0.106161	0.2212	0.135714	0.0082	0.288501	0.9199	-0.01121	0.3875	-0.0961	0.4193	0.089839	0.8004	0.028171	0.801	0.028082	0.1058	0.178786	0.388	-0.0972
Valine	<0.001	0.538647	<0.001	0.386772	<0.001	0.482185	<0.001	0.397248	0.3045	0.11408	0.0206	0.253729	0.1175	0.173129	0.047	0.218654	0.0064	-0.29685	0.9181	-0.01146	0.0836	-0.19345
Non-essential AAs
Alanine	0.5428	0.067756	0.6248	0.054466	0.0559	0.210684	0.153	0.15828	0.1157	0.173994	0.1694	0.152275	0.3791	0.097801	0.221	0.135759	0.2727	-0.12178	0.6578	0.049333	0.8565	-0.02041
Arginine	0.941	-0.00825	0.9251	-0.01048	0.4012	0.093356	0.7526	-0.03512	0.3239	0.109611	0.2163	0.137152	0.1405	0.163173	0.7435	0.036456	0.1983	-0.14265	0.7155	-0.0406	0.8177	0.026016
Asparagine	0.252	0.133029	0.7637	0.035058	0.6933	0.045971	0.3919	0.099608	0.4116	-0.09555	0.9967	-0.00049	0.2209	-0.14206	0.6691	-0.04983	0.8912	0.015961	0.5811	-0.0643	0.5427	-0.0719
α-ABA	0.5148	0.072506	0.3119	0.112353	0.4803	0.078545	0.7258	-0.03907	0.6389	0.052265	0.2887	0.117847	0.1323	0.166577	0.6099	-0.05682	0.188	-0.14595	0.0859	-0.18968	0.1838	-0.14918
Citrulline	0.6645	-0.04831	0.0631	-0.20492	0.0276	-0.24193	0.1437	-0.16189	0.0002	-0.39497	0.7638	0.033489	0.1832	-0.14753	0.0076	-0.29104	0.4871	0.077341	0.0005	-0.37506	0.4422	-0.08658
Cystine	0.0117	0.275614	0.0518	0.214252	0.009	0.285149	0.159	0.156	0.587	0.060481	0.0319	0.23577	0.1025	0.180505	0.8649	-0.01896	0.0597	-0.20755	0.0891	-0.18779	0.2733	-0.12316
Glutamate	<0.001	0.548277	<0.001	0.442823	<0.001	0.528283	<0.001	0.567966	0.0762	0.195709	<0.001	0.438509	0.0055	0.301996	0.0074	0.292093	<0.001	-0.45818	0.9997	4.16e-05	0.4179	-0.09123
Glutamine	0.0281	-0.24108	0.008	-0.28931	0.0026	-0.32588	0.013	-0.2717	0.0002	-0.39566	0.811	-0.02665	0.0454	-0.22028	<0.001	-0.39811	0.0892	0.187734	0.0043	-0.31062	0.8649	-0.0192
Glycine	0.0021	-0.33296	<0.001	-0.41822	<0.001	-0.42575	<0.001	-0.42638	0.007	-0.29377	0.2222	-0.13542	0.0241	-0.24739	0.0035	-0.31669	0.0054	0.30292	0.0355	-0.23111	0.618	0.056234
Ornithine	0.2121	0.138404	0.9263	0.010311	0.5513	0.06633	0.3598	0.101798	0.4975	-0.0755	0.1403	0.163261	0.4182	-0.09004	0.7619	0.03376	0.7173	-0.04034	0.3027	-0.1145	0.2856	-0.12008
Proline	0.1601	0.155615	0.9627	0.005217	0.1654	0.153691	0.1096	0.176899	0.9497	-0.00703	0.255	0.126348	0.5607	-0.06478	0.5377	0.068613	0.7159	-0.04055	0.915	-0.0119	0.5369	-0.06961
Serine	0.0006	-0.36784	0.0127	-0.27255	0.0011	-0.35125	<0.001	-0.37944	0.4336	-0.0871	0.797	-0.02866	0.0964	-0.18371	0.2642	-0.12397	0.0187	0.257727	0.3281	-0.10868	0.5103	0.0742
Taurine	0.1599	-0.15568	0.1128	-0.17537	0.1821	-0.14789	0.1919	-0.14467	0.5866	-0.06055	0.0286	-0.24037	0.4139	-0.09088	0.3741	-0.09882	0.1718	0.151424	0.3031	0.114397	0.538	0.069431
Tyrosine	0.0019	0.335449	0.0696	0.200173	0.0039	0.313501	0.0215	0.252137	0.16	0.155645	0.0139	0.26895	0.0625	0.205392	0.0617	0.205987	0.0025	-0.32715	0.8961	0.01455	0.6123	-0.05715
AA, amino acids; BMI, Body mass index; WC, Waist circumference; VFA, Visceral fat area; SFA, Subcutaneous fat area; FPG, Fasting plasma glucose; 2-h PG, 2-h plasma glucose; HOMA-IR, Homeostasis model assessment of insulin resistance; OGIS, Oral glucose insulin sensitivity; HOMA-β, Homeostasis model assessment for β-cell function index; II, Insulinogenic index; α-ABA, α-aminobutyric acid; Pearson'…
